# Supplementary material for: Hyainailourine and teratodontine cranial material from the late Eocene of Egypt and the application of parsimony and Bayesian methods to the phylogeny and biogeography of Hyaenodonta (Placentalia, Mammalia)
Source: PeerJ. 2016 Nov 10;4:e2639. doi: 10.7717/peerj.2639 (PMC5111901; doi:10.7717/peerj.2639)
Supplement: Supplemental Information 5 — Continental origins reconstructed for each node on standard Bayesian topology. Left column B# values correspond to node code in Fig. 21. Clade name is a shorthand for identifying the node. Af, Afro-Arabia; As, Asia; E, Europe; NA, North America. Parsimony, parsimony optimization analysis; Likelihood, likelihood optimization analysis (values represent % likelihood); BBM, Bayesian Binary MCMC analysis (values represent % likelihood). [file peerj-04-2639-s005.xlsx]

## Sheet: StandardBayesian Biogeography
Standard Bayesian biogeographic reconstructions
Node Code	Clade Name	Posterior Probability	Parsimony	Afro-Arabia Likelihood	Asia Likelihood	Europe Likelihood	NA Likelihood	Afro-Arabia BBM	Asia BBM	Europe BBM	NA BBM
B1	Hyaenodonta	0.97	E	0.9843	2.601	94.964	1.451	0.02	0.13	99.83	0.02
B2	Morlodon +	0.79	E	0.09413	0.167713	99.621	0.1174	0	0	99.99	0
B3	Lesmesodon +	0.34	E	0.030901	0.036183	99.8923	0.040654	0	0	100	0
B4	Proviverra +	0.41	E	0.120885	0.121711	99.4282	0.329223	0	0	100	0
B5	Arfia +	0.23	E	0.632352	0.633257	95.4213	3.31306	0	0.01	99.76	0.23
B6	Arfia	1	E, NA	0.115938	0.115941	1.72971	98.0384	0.05	0.06	63.44	36.45
B7	A. gingerichi+A. shosoniensis	0.81	E, NA	0.091067	0.091068	2.19178	97.6261	0.1	0.12	72.39	27.39
B8	Hyaenodontidae + Hyainailouroidea	0.16	E	0.192662	0.194158	98.4483	1.16489	0	0	99.97	0.03
B9	Allopterodon+	0.23	E	0.042074	0.042169	99.8158	0.099962	0	0	100	0
B10	Quercytherium clade +	0.35	E	0.048648	0.048726	99.8481	0.054501	0	0	100	0
B11	Cynohyaenodon+	0.25	E	0.148834	0.148862	99.5514	0.150939	0	0	100	0
B12	Quercytherium	0.98	E	0.102335	0.102335	99.693	0.102373	0	0	100	0
B13	Leonhardtina+	0.68	E	0.059403	0.060807	99.82	0.059755	0	0	100	0
B14	Eurotherium+	0.6	E	0.326952	0.357589	98.9884	0.327042	0	0	100	0
B15	Eurotherium	0.95	E	0.012604	0.012795	99.962	0.012604	0	0	100	0
B16	Matthodon+	0.92	E	1.18494	2.09493	95.5351	1.18502	0	0.01	99.99	0
B17	Oxyaenoides+	0.89	E	2.73122	12.3089	82.228	2.73195	0.01	0.46	99.52	0.01
B18	Oxyaenoides	0.86	E	0.172227	0.402524	99.253	0.172245	0	0.02	99.98	0
B19	Hyaenodontinae	0.92	As	0.690736	95.8725	2.7388	0.697946	0.03	97.69	2.27	0.01
B20	Propterodon tongi+	0.63	As	0.161056	99.2671	0.393667	0.178215	0	99.99	0.01	0
B21	Hyaenodon	1	As	0.086716	99.0016	0.449108	0.462592	0	99.99	0	0
B22	H. neimongoliensis+	0.73	As	0.191515	95.4298	2.09586	2.28282	0.01	99.84	0.07	0.07
B23	H. minor+H. horridus	0.78	As, E, NA	1.07948	36.4951	29.6469	32.7785	0.3	59.18	22.31	18.21
B24	Parvagula +	0.18	E	0.458374	0.474761	94.7889	4.27794	0	0	99.93	0.07
B25	Sinopa clade/ Limnocyoninae +	0.09	E, NA	0.759239	0.92392	63.4139	34.9029	0.03	0.03	91.03	8.92
B26	Sinopa clade + Limnocyoninae	0.23	E, NA	0.902065	1.3291	53.1571	44.6117	0.06	0.08	40.95	58.92
B27	P. minimus+	0.55	E, NA	0.851027	2.32038	60.5178	36.3108	0.1	0.22	60.52	39.17
B28	P. phobos+	0.55	NA	1.86821	11.7417	21.1736	65.2165	0.02	0.2	3.04	96.74
B29	Sinopa	0.86	NA	1.50339	33.9572	6.22564	58.3137	0.09	2.73	0.95	96.23
B30	Limnocyoninae	0.99	NA	0.150908	0.263473	0.953671	98.6319	0.01	0.01	0.64	99.34
B31	Limnocyon +	0.73	NA	0.063562	0.428775	0.159247	99.3484	0	0.02	0.03	99.95
B32	Prolimnocyon	0.93	NA	0.216019	10.2514	0.227695	89.3049	0.02	0.53	0.05	99.4
B33	Galecyon clade +	0.13	E, NA	1.04071	1.25458	53.0236	44.6811	0.06	0.07	90.17	9.69
B34	Boritia +	0.26	E, NA	1.03401	1.08571	66.53	31.3503	0.01	0.02	97.88	2.09
B35	Galecyon	0.61	E, NA	0.605609	0.614745	62.6175	36.1621	0.03	0.03	97.74	2.2
B36	G. peregrinus +	0.4	NA	0.188171	0.188691	3.71755	95.9056	0.01	0.01	2.59	97.38
B37	G. mordax+G. chronius	0.46	NA	0.049813	0.049867	0.416527	99.4838	0	0	0.02	99.98
B38	Pyrocyon / Gazinocyon +	0.08	E, NA	2.04059	2.65537	31.7887	63.5153	0.27	0.28	36.84	62.61
B39	Pyrocyon + Gazinocyon	0.12	NA	1.52567	1.7833	13.9921	82.6989	0.01	0.01	0.34	99.65
B40	Lahimia clade+	0.19	E, NA	8.32013	11.8471	28.7847	51.0481	2.28	2.24	34.74	60.74
B41	Preregidens +	0.25	Af, E, NA	23.1991	9.40808	39.7905	27.6103	17.71	0.83	73.41	8.05
B42	Lahima + Bouualitomus	0.92	Af	97.3563	0.595021	1.13198	0.916717	99.8	0.01	0.17	0.02
B43	Tritemnodon+	0.55	As, E, NA	4.67559	32.7187	10.2521	52.3537	1.27	12.66	10.82	75.26
B44	Indohyaenodon+	0.25	As	1.65665	89.0441	2.04276	7.25647	0.11	99.43	0.05	0.42
B45	Kyawdawia+	0.37	As	1.2576	97.2028	0.479229	1.06034	0.07	99.91	0.01	0.01
B46	Paratritemnodon+	0.35	As	4.35767	94.396	0.543423	0.702954	0.67	99.3	0.01	0.01
B47	Hyainailouroidea	0.42	Af	87.6997	10.6412	0.914521	0.744598	84.27	15.61	0.08	0.04
B48	Metasinopa+	0.23	Af	97.2675	2.19732	0.284318	0.250898	99.96	0.03	0	0
B49	Teratodontinae	0.91	Af	99.6287	0.163353	0.10447	0.103441	100	0	0	0
B50	Masrasector +	0.57	Af	99.835	0.057871	0.053613	0.053539	100	0	0	0
B51	Masrasector	0.36	Af	99.9532	0.015717	0.015542	0.015539	100	0	0	0
B52	Gibzegdouia + Teratodon	0.85	Af	99.859	0.047106	0.046959	0.046956	100	0	0	0
B53	Brychotherium clade	0.33	Af	99.7803	0.07793	0.070925	0.070802	100	0	0	0
B54	Dissopsalis+Brychotherium	0.48	Af	99.1677	0.279152	0.276585	0.27654	100	0	0	0
B55	Furodon + Anasinopa	0.7	Af	99.6377	0.121537	0.12037	0.12035	100	0	0	0
B56	Hyainailouridae	0.49	Af	88.0562	8.87474	2.01507	1.05395	94.42	5.16	0.35	0.07
B57	Apterodontinae	0.65	Af	96.9007	1.93464	0.762974	0.401675	99.95	0.03	0.01	0
B58	Apterodon	0.99	Af	98.5232	0.293772	1.01039	0.172648	99.99	0	0.01	0
B59	A. langebadreae+A. gaudryi	0.78	Af	95.9807	0.255474	3.54449	0.219293	99.54	0.02	0.43	0.01
B60	Orienspterodon+	0.51	Af	22.9423	55.2383	18.7848	3.03458	78.36	18.85	2.65	0.13
B61	Hyainailourinae	0.5	Af	14.742	2.67601	81.9609	0.621021	64.49	5.73	29.57	0.21
B62	Koholia clade +	0.37	Af	44.4782	1.49646	53.1247	0.900635	94.55	0.15	5.25	0.05
B63	Metapterodon + Koholia	0.49	Af	93.1354	1.03378	4.84095	0.989843	99.98	0	0.02	0
B64	Kerberos+	0.59	Af	51.1933	0.747189	47.4409	0.618588	90.29	0.09	9.54	0.08
B65	Akhnatenavus clade +	0.34	Af	95.9443	0.109504	3.76628	0.179912	99.59	0.01	0.38	0.01
B66	Akhnatenavus clade	0.13	Af	98.6632	0.08328	0.8948	0.358731	99.97	0	0.01	0.02
B67	Hemipsalodon + "P." africanus	0.24	Af	96.9179	0.254297	0.609068	2.21869	99.41	0.02	0.03	0.55
B68	Akhnatenavus	0.97	Af	99.8973	0.02566	0.044842	0.032171	100	0	0	0
B69	"P." phiomensis clade +	0.09	Af	97.4972	0.72392	2.3393	0.091133	99.82	0	0.17	0
B70	"P." phiomensis + Paroxyaena	0.19	Af	96.3037	0.269102	3.14911	0.278128	99.05	0.03	0.9	0.02
B71	Hyainailouros clade	0.96	Af	96.3037	0.269102	3.14911	0.278128	99.94	0	0.06	0
B72	Isohyaenodon + Hyainailouros	0.77	Af	93.1515	0.538912	5.77014	0.539453	99.33	0.02	0.64	0.02
B73	Leakitherium+Megistotherium	0.41	Af	99.909	0.013399	0.064078	0.013472	100	0	0	0
B74	Root		As	0.647859	96.9645	1.23885	1.14875	1.46	92.36	4.85	1.32
B75	Tinerhodon clade+	0.85	Af, As, E, NA	9.88559	47.0426	22.4972	20.5745	10.34	23.3	56.04	10.32
B76	Tinerhodon+Altacreodus	0.81	Af, As, E, NA	23.0588	13.422	7.30992	56.2092	44.46	1.79	9.66	44.08
Continental origins reconstructed for each node on standard Bayesian topology. Left column B# values correspond to node code in Fig. 18 and Fig. 21. Clade name is a shorthand for identifying the node. Af, Afro-Arabia; As, Asia; E, Europe; NA, North America. Parsimony, parsimony optimization analysis; Likelihood, likelihood optimization analysis (values represent % likelihood); BBM, Bayesian Binar…

## Sheet: Sheet1
B1	Af	0.02	As	0.13	Eur	99.83	NA	0.02
B2	Af	0	As	0	Eur	99.99	NA	0
B3	Af	0	As	0	Eur	100	NA	0
B4	Af	0	As	0	Eur	100	NA	0
B5	Af	0	As	0.01	Eur	99.76	NA	0.23
B6	Af	0.05	As	0.06	Eur	63.44	NA	36.45
B7	Af	0.1	As	0.12	Eur	72.39	NA	27.39
B8	Af	0	As	0	Eur	99.97	NA	0.03
B9	Af	0	As	0	Eur	100	NA	0
B10	Af	0	As	0	Eur	100	NA	0
B11	Af	0	As	0	Eur	100	NA	0
B12	Af	0	As	0	Eur	100	NA	0
B13	Af	0	As	0	Eur	100	NA	0
B14	Af	0	As	0	Eur	100	NA	0
B15	Af	0	As	0	Eur	100	NA	0
B16	Af	0	As	0.01	Eur	99.99	NA	0
B17	Af	0.01	As	0.46	Eur	99.52	NA	0.01
B18	Af	0	As	0.02	Eur	99.98	NA	0
B19	Af	0.03	As	97.69	Eur	2.27	NA	0.01
B20	Af	0	As	99.99	Eur	0.01	NA	0
B21	Af	0	As	99.99	Eur	0	NA	0
B22	Af	0.01	As	99.84	Eur	0.07	NA	0.07
B23	Af	0.3	As	59.18	Eur	22.31	NA	18.21
B24	Af	0	As	0	Eur	99.93	NA	0.07
B25	Af	0.03	As	0.03	Eur	91.03	NA	8.92
B26	Af	0.06	As	0.08	Eur	40.95	NA	58.92
B27	Af	0.1	As	0.22	Eur	60.52	NA	39.17
B28	Af	0.02	As	0.2	Eur	3.04	NA	96.74
B29	Af	0.09	As	2.73	Eur	0.95	NA	96.23
B30	Af	0.01	As	0.01	Eur	0.64	NA	99.34
B31	Af	0	As	0.02	Eur	0.03	NA	99.95
B32	Af	0.02	As	0.53	Eur	0.05	NA	99.4
B33	Af	0.06	As	0.07	Eur	90.17	NA	9.69
B34	Af	0.01	As	0.02	Eur	97.88	NA	2.09
B35	Af	0.03	As	0.03	Eur	97.74	NA	2.2
B36	Af	0.01	As	0.01	Eur	2.59	NA	97.38
B37	Af	0	As	0	Eur	0.02	NA	99.98
B38	Af	0.27	As	0.28	Eur	36.84	NA	62.61
B39	Af	0.01	As	0.01	Eur	0.34	NA	99.65
B40	Af	2.28	As	2.24	Eur	34.74	NA	60.74
B41	Af	17.71	As	0.83	Eur	73.41	NA	8.05
B42	Af	99.8	As	0.01	Eur	0.17	NA	0.02
B43	Af	1.27	As	12.66	Eur	10.82	NA	75.26
B44	Af	0.11	As	99.43	Eur	0.05	NA	0.42
B45	Af	0.07	As	99.91	Eur	0.01	NA	0.01
B46	Af	0.67	As	99.3	Eur	0.01	NA	0.01
B47	Af	84.27	As	15.61	Eur	0.08	NA	0.04
B48	Af	99.96	As	0.03	Eur	0	NA	0
B49	Af	100	As	0	Eur	0	NA	0
B50	Af	100	As	0	Eur	0	NA	0
B51	Af	100	As	0	Eur	0	NA	0
B52	Af	100	As	0	Eur	0	NA	0
B53	Af	100	As	0	Eur	0	NA	0
B54	Af	100	As	0	Eur	0	NA	0
B55	Af	100	As	0	Eur	0	NA	0
B56	Af	94.42	As	5.16	Eur	0.35	NA	0.07
B57	Af	99.95	As	0.03	Eur	0.01	NA	0
B58	Af	99.99	As	0	Eur	0.01	NA	0
B59	Af	99.54	As	0.02	Eur	0.43	NA	0.01
B60	Af	78.36	As	18.85	Eur	2.65	NA	0.13
B61	Af	64.49	As	5.73	Eur	29.57	NA	0.21
B62	Af	94.55	As	0.15	Eur	5.25	NA	0.05
B63	Af	99.98	As	0	Eur	0.02	NA	0
B64	Af	90.29	As	0.09	Eur	9.54	NA	0.08
B65	Af	99.59	As	0.01	Eur	0.38	NA	0.01
B66	Af	99.97	As	0	Eur	0.01	NA	0.02
B67	Af	99.41	As	0.02	Eur	0.03	NA	0.55
B68	Af	100	As	0	Eur	0	NA	0
B69	Af	99.82	As	0	Eur	0.17	NA	0
B70	Af	99.05	As	0.03	Eur	0.9	NA	0.02
B71	Af	99.94	As	0	Eur	0.06	NA	0
B72	Af	99.33	As	0.02	Eur	0.64	NA	0.02
B73	Af	100	As	0	Eur	0	NA	0
B74	Af	1.46	As	92.36	Eur	4.85	NA	1.32
B75	Af	10.34	As	23.3	Eur	56.04	NA	10.32
B76	Af	44.46	As	1.79	Eur	9.66	NA	44.08
