# Supplementary material for: Hyainailourine and teratodontine cranial material from the late Eocene of Egypt and the application of parsimony and Bayesian methods to the phylogeny and biogeography of Hyaenodonta (Placentalia, Mammalia)
Source: PeerJ. 2016 Nov 10;4:e2639. doi: 10.7717/peerj.2639 (PMC5111901; doi:10.7717/peerj.2639)
Supplement: Supplemental Information 11 [file peerj-04-2639-s011.tre]

#NEXUS
BEGIN TREES;
	LINK Taxa = Taxa;
	TRANSLATE
		0	Eomaia,
		1	Maelestes_gobiensis,
		2	Altacreodus,
		3	Akhnatenavus_leptognathus,
		4	Akhnatenavus_nefertiticyon,
		5	Allopterodon_torvidus,
		6	Anasinopa_leakeyi,
		7	Apterodon_gaudryi,
		8	Apterodon_langebadrae,
		9	Apterodon_macrognathus,
		10	Arfia_gingerichi,
		11	Arfia_shoshoniensis,
		12	Arfia_opisthotoma,
		13	Boualitomus,
		14	Boritia_duffaudi,
		15	Brychotherium_ephalmos,
		16	Cynohyaenodon,
		17	Dissopsalis_pyroclasticus,
		18	Eoproviverra,
		19	Eurotherium_matthesi,
		20	Eurotherium_theriodis,
		21	Furodon,
		22	Galecyon_chronius,
		23	Galecyon_mordax,
		24	Galecyon_morloi,
		25	Galecyon_peregrinus,
		26	Gazinocyon_vulpeculus,
		27	Glibzegdouia,
		28	Hemipsalodon,
		29	Hyaenodon_horridus,
		30	Hyaenodon_ErgiliynDzo,
		31	Hyaenodon_minor,
		32	Hyaenodon_neimongoliensis,
		33	Hyainailouros_sulzeri,
		34	Indohyaenodon,
		35	Isohyaenodon_pilgrimi,
		36	Kerberos,
		37	Koholia,
		38	Kyawdawia,
		39	Lahimia,
		40	Leakitherium_hiwegi,
		41	Lesmesodon,
		42	Limnocyon_verus,
		43	Leonhardtina_gracilis,
		44	Masrasector_aegypticum,
		45	Masrasector_ligabuei,
		46	Matthodon_tritens,
		47	Megistotherium,
		48	Metapterodon,
		49	Metasinopa_osborni,
		50	Morlodon,
		51	Orienspterodon_dahkoensis,
		52	Oxyaenoides_bicuspidens,
		53	Oxyaenoides_lindgreni,
		54	Paratritemnodon,
		55	Paroxyaena_sp,
		56	Parvagula_palulae,
		57	Preregidens_langebadrae,
		58	Prolimnocyon_atavus,
		59	Prolimnocyon_chowi,
		60	Propterodon_tongi,
		61	Propterodon_morrisi,
		62	Proviverra,
		63	Prototomus_minimus,
		64	Prototomus_phobos,
		65	Pterodon_africanus,
		66	Pterodon_dasyuroides,
		67	Pterodon_phiomensis,
		68	Pyrocyon_strenuus,
		69	Quasiapterodon,
		70	Quercytherium_simplicidens,
		71	Quercytherium_tenebrosum,
		72	Sinopa_grangeri,
		73	Sinopa_jilinia,
		74	Teratodon,
		75	Thinocyon,
		76	Tinerhodon,
		77	Tritemnodon_agilis;
tree 1 = [&U](0 (1 ((2 76 )(18 (50 ((((64 (63 (((26 ((34 ((((51 (66 ((55 ((65 (67 ((3 4 )((33 35 )(40 47 )))))(28 36 )))(37 48 ))))(69 (9 (7 8 ))))(38 54 ))(49 (44 ((45 ((6 21 )(15 17 )))(27 74 ))))))(68 (77 (13 39 )))))(25 ((24 (14 56 ))(22 23 ))))(75 (42 (58 59 ))))))(72 73 ))(12 (10 11 )))(41 (62 (5 ((16 ((57 (46 (((30 (32 (29 31 )))(60 61 ))(52 53 ))))(70 71 )))(43 (19 20 ))))))))))));
tree 2 = [&U](0 (1 ((2 76 )(18 (50 (41 ((((64 (63 (((26 ((34 ((((51 (66 ((55 ((65 (67 ((3 4 )((33 35 )(40 47 )))))(28 36 )))(37 48 ))))(69 (9 (7 8 ))))(38 54 ))(49 (44 ((45 ((6 21 )(15 17 )))(27 74 ))))))(68 (77 (13 39 )))))(25 ((24 (14 56 ))(22 23 ))))(75 (42 (58 59 ))))))(72 73 ))(12 (10 11 )))(62 (5 ((16 ((57 (46 (((30 (32 (29 31 )))(60 61 ))(52 53 ))))(70 71 )))(43 (19 20 ))))))))))));
tree 3 = [&U](0 (1 ((2 76 )(18 (50 ((((64 (63 (((26 ((34 ((((51 (66 ((55 ((65 (67 ((3 4 )((33 35 )(40 47 )))))(28 36 )))(37 48 ))))(69 (9 (7 8 ))))(38 54 ))(49 (44 ((45 ((6 21 )(15 17 )))(27 74 ))))))(68 (77 (13 39 )))))(25 ((24 (14 56 ))(22 23 ))))(75 (42 (58 59 ))))))(72 73 ))(12 (10 11 )))(41 (62 (5 ((16 ((57 (46 ((61 (60 (30 (32 (29 31 )))))(52 53 ))))(70 71 )))(43 (19 20 ))))))))))));
tree 4 = [&U](0 (1 ((2 76 )(18 (50 ((((64 (63 (((26 ((34 ((((51 (66 ((55 ((65 (67 ((3 4 )((33 35 )(40 47 )))))(28 36 )))(37 48 ))))(69 (9 (7 8 ))))(38 54 ))(49 (44 ((45 ((6 21 )(15 17 )))(27 74 ))))))(68 (77 (13 39 )))))(25 ((24 (14 56 ))(22 23 ))))(75 (42 (58 59 ))))))(72 73 ))(12 (10 11 )))(41 (62 (5 ((16 ((57 (46 (53 (52 ((30 (32 (29 31 )))(60 61 ))))))(70 71 )))(43 (19 20 ))))))))))));
tree 5 = [&U](0 (1 ((2 76 )(18 (50 ((((64 (63 (((26 ((34 ((((51 (66 (48 (55 ((65 (67 ((3 4 )((33 35 )(40 47 )))))(28 36 ))))))(69 (9 (7 8 ))))(38 54 ))(49 (44 ((45 ((6 21 )(15 17 )))(27 74 ))))))(68 (37 (77 (13 39 ))))))(25 ((24 (14 56 ))(22 23 ))))(75 (42 (58 59 ))))))(72 73 ))(12 (10 11 )))(41 (62 (5 ((16 ((57 (46 (((30 (32 (29 31 )))(60 61 ))(52 53 ))))(70 71 )))(43 (19 20 ))))))))))));
tree 6 = [&U](0 (1 ((2 76 )(18 (50 ((((64 (63 (((26 ((34 ((((51 (66 (48 (55 ((65 (67 ((3 4 )((33 35 )(40 47 )))))(28 36 ))))))(69 (9 (7 8 ))))(38 54 ))(49 (44 ((45 ((6 21 )(15 17 )))(27 74 ))))))(68 (77 (37 (13 39 ))))))(25 ((24 (14 56 ))(22 23 ))))(75 (42 (58 59 ))))))(72 73 ))(12 (10 11 )))(41 (62 (5 ((16 ((57 (46 (((30 (32 (29 31 )))(60 61 ))(52 53 ))))(70 71 )))(43 (19 20 ))))))))))));
tree 7 = [&U](0 (1 ((2 76 )(18 (50 ((((64 (63 (((26 ((34 ((((51 (66 (48 (55 ((65 (67 ((3 4 )((33 35 )(40 47 )))))(28 36 ))))))(69 (9 (7 8 ))))(38 54 ))(49 (44 ((45 ((6 21 )(15 17 )))(27 74 ))))))(68 (77 (13 (37 39 ))))))(25 ((24 (14 56 ))(22 23 ))))(75 (42 (58 59 ))))))(72 73 ))(12 (10 11 )))(41 (62 (5 ((16 ((57 (46 (((30 (32 (29 31 )))(60 61 ))(52 53 ))))(70 71 )))(43 (19 20 ))))))))))));
tree 8 = [&U](0 (1 ((2 76 )(18 (50 ((((64 (63 (((26 ((34 ((((51 (66 ((55 ((65 (67 ((3 4 )(40 (35 (33 47 ))))))(28 36 )))(37 48 ))))(69 (9 (7 8 ))))(38 54 ))(49 (44 ((45 ((6 21 )(15 17 )))(27 74 ))))))(68 (77 (13 39 )))))(25 ((24 (14 56 ))(22 23 ))))(75 (42 (58 59 ))))))(72 73 ))(12 (10 11 )))(41 (62 (5 ((16 ((57 (46 (((30 (32 (29 31 )))(60 61 ))(52 53 ))))(70 71 )))(43 (19 20 ))))))))))));
tree 9 = [&U](0 (1 ((2 76 )(18 (50 ((((64 (63 (((26 ((34 ((((51 (66 (((65 (67 ((55 (3 4 ))((33 35 )(40 47 )))))(28 36 ))(37 48 ))))(69 (9 (7 8 ))))(38 54 ))(49 (44 ((45 ((6 21 )(15 17 )))(27 74 ))))))(68 (77 (13 39 )))))(25 ((24 (14 56 ))(22 23 ))))(75 (42 (58 59 ))))))(72 73 ))(12 (10 11 )))(41 (62 (5 ((16 ((57 (46 (((30 (32 (29 31 )))(60 61 ))(52 53 ))))(70 71 )))(43 (19 20 ))))))))))));
tree 10 = [&U](0 (1 ((2 76 )(18 (50 (41 ((((64 (63 (((26 ((34 ((((51 (66 (48 (55 ((65 (67 ((3 4 )((33 35 )(40 47 )))))(28 36 ))))))(69 (9 (7 8 ))))(38 54 ))(49 (44 ((45 ((6 21 )(15 17 )))(27 74 ))))))(68 (37 (77 (13 39 ))))))(25 ((24 (14 56 ))(22 23 ))))(75 (42 (58 59 ))))))(72 73 ))(12 (10 11 )))(62 (5 ((16 ((57 (46 (((30 (32 (29 31 )))(60 61 ))(52 53 ))))(70 71 )))(43 (19 20 ))))))))))));
tree 11 = [&U](0 (1 ((2 76 )(18 (50 (41 ((((64 (63 (((26 ((34 ((((51 (66 ((55 (((3 4 )((40 (35 (33 47 )))(65 67 )))(28 36 )))(37 48 ))))(69 (9 (7 8 ))))(38 54 ))(49 (44 ((45 ((6 21 )(15 17 )))(27 74 ))))))(68 (77 (13 39 )))))(25 ((24 (14 56 ))(22 23 ))))(75 (42 (58 59 ))))))(72 73 ))(12 (10 11 )))(62 (5 ((16 ((57 (46 (((30 (32 (29 31 )))(60 61 ))(52 53 ))))(70 71 )))(43 (19 20 ))))))))))));
tree 12 = [&U](0 (1 ((2 76 )(18 (50 (41 ((((64 (63 (((26 ((34 ((((51 (66 (48 (55 (((3 4 )((40 (35 (33 47 )))(65 67 )))(28 36 ))))))(69 (9 (7 8 ))))(38 54 ))(49 (44 ((45 ((6 21 )(15 17 )))(27 74 ))))))(68 (37 (77 (13 39 ))))))(25 ((24 (14 56 ))(22 23 ))))(75 (42 (58 59 ))))))(72 73 ))(12 (10 11 )))(62 (5 ((16 ((57 (46 (((30 (32 (29 31 )))(60 61 ))(52 53 ))))(70 71 )))(43 (19 20 ))))))))))));
tree 13 = [&U](0 (1 ((2 76 )(18 (50 (41 ((((64 (63 (((26 ((34 ((((51 (66 (48 (55 (((3 4 )((40 (35 (33 47 )))(65 67 )))(28 36 ))))))(69 (9 (7 8 ))))(38 54 ))(49 (44 ((45 ((6 21 )(15 17 )))(27 74 ))))))(68 (77 (37 (13 39 ))))))(25 ((24 (14 56 ))(22 23 ))))(75 (42 (58 59 ))))))(72 73 ))(12 (10 11 )))(62 (5 ((16 ((57 (46 (((30 (32 (29 31 )))(60 61 ))(52 53 ))))(70 71 )))(43 (19 20 ))))))))))));
tree 14 = [&U](0 (1 ((2 76 )(18 (50 (41 ((((64 (63 (((26 ((34 ((((51 (66 (48 (55 (((3 4 )((40 (35 (33 47 )))(65 67 )))(28 36 ))))))(69 (9 (7 8 ))))(38 54 ))(49 (44 ((45 ((6 21 )(15 17 )))(27 74 ))))))(68 (77 (13 (37 39 ))))))(25 ((24 (14 56 ))(22 23 ))))(75 (42 (58 59 ))))))(72 73 ))(12 (10 11 )))(62 (5 ((16 ((57 (46 (((30 (32 (29 31 )))(60 61 ))(52 53 ))))(70 71 )))(43 (19 20 ))))))))))));
tree 15 = [&U](0 (1 ((2 76 )(18 (50 ((((64 (63 (((26 ((34 ((((51 (66 ((55 (((3 4 )((40 (35 (33 47 )))(65 67 )))(28 36 )))(37 48 ))))(69 (9 (7 8 ))))(38 54 ))(49 (44 ((45 ((6 21 )(15 17 )))(27 74 ))))))(68 (77 (13 39 )))))(25 ((24 (14 56 ))(22 23 ))))(75 (42 (58 59 ))))))(72 73 ))(12 (10 11 )))(41 (62 (5 ((16 ((57 (46 (((30 (32 (29 31 )))(60 61 ))(52 53 ))))(70 71 )))(43 (19 20 ))))))))))));
tree 16 = [&U](0 (1 ((2 76 )(18 (50 (41 ((((64 (63 (((26 ((34 ((((51 (66 ((55 (((3 4 )(((33 35 )(40 47 ))(65 67 )))(28 36 )))(37 48 ))))(69 (9 (7 8 ))))(38 54 ))(49 (44 ((45 ((6 21 )(15 17 )))(27 74 ))))))(68 (77 (13 39 )))))(25 ((24 (14 56 ))(22 23 ))))(75 (42 (58 59 ))))))(72 73 ))(12 (10 11 )))(62 (5 ((16 ((57 (46 (((30 (32 (29 31 )))(60 61 ))(52 53 ))))(70 71 )))(43 (19 20 ))))))))))));
tree 17 = [&U](0 (1 ((2 76 )(18 (50 (41 ((((64 (63 (((26 ((34 ((((51 (66 ((55 (((3 4 )((40 (35 (33 47 )))(65 67 )))(28 36 )))(37 48 ))))(69 (9 (7 8 ))))(38 54 ))(49 (44 ((45 ((6 21 )(15 17 )))(27 74 ))))))(68 (77 (13 39 )))))(25 ((24 (14 56 ))(22 23 ))))(75 (42 (58 59 ))))))(72 73 ))(12 (10 11 )))(62 (5 ((16 ((57 (46 (53 (52 ((30 (32 (29 31 )))(60 61 ))))))(70 71 )))(43 (19 20 ))))))))))));
tree 18 = [&U](0 (1 ((2 76 )(18 (50 (41 ((((64 (63 (((26 ((34 ((((51 (66 ((55 (((3 4 )((40 (35 (33 47 )))(65 67 )))(28 36 )))(37 48 ))))(69 (9 (7 8 ))))(38 54 ))(49 (44 ((45 ((6 21 )(15 17 )))(27 74 ))))))(68 (77 (13 39 )))))(25 ((24 (14 56 ))(22 23 ))))(75 (42 (58 59 ))))))(72 73 ))(12 (10 11 )))(62 (5 ((16 ((57 (46 ((61 (60 (30 (32 (29 31 )))))(52 53 ))))(70 71 )))(43 (19 20 ))))))))))));
tree 19 = [&U](0 (1 ((2 76 )(18 (50 ((((64 (63 (((26 ((34 ((((51 (66 (48 (55 (((3 4 )((40 (35 (33 47 )))(65 67 )))(28 36 ))))))(69 (9 (7 8 ))))(38 54 ))(49 (44 ((45 ((6 21 )(15 17 )))(27 74 ))))))(68 (37 (77 (13 39 ))))))(25 ((24 (14 56 ))(22 23 ))))(75 (42 (58 59 ))))))(72 73 ))(12 (10 11 )))(41 (62 (5 ((16 ((57 (46 (((30 (32 (29 31 )))(60 61 ))(52 53 ))))(70 71 )))(43 (19 20 ))))))))))));
tree 20 = [&U](0 (1 ((2 76 )(18 (50 (41 ((((64 (63 (((26 ((34 ((((51 (66 (48 (55 (((3 4 )(((33 35 )(40 47 ))(65 67 )))(28 36 ))))))(69 (9 (7 8 ))))(38 54 ))(49 (44 ((45 ((6 21 )(15 17 )))(27 74 ))))))(68 (37 (77 (13 39 ))))))(25 ((24 (14 56 ))(22 23 ))))(75 (42 (58 59 ))))))(72 73 ))(12 (10 11 )))(62 (5 ((16 ((57 (46 (((30 (32 (29 31 )))(60 61 ))(52 53 ))))(70 71 )))(43 (19 20 ))))))))))));
tree 21 = [&U](0 (1 ((2 76 )(18 (50 (41 ((((64 (63 (((26 ((34 ((((51 (66 ((55 (((3 4 )(((33 35 )(40 47 ))(65 67 )))(28 36 )))(37 48 ))))(69 (9 (7 8 ))))(38 54 ))(49 (44 ((45 ((6 21 )(15 17 )))(27 74 ))))))(68 (77 (13 39 )))))(25 ((24 (14 56 ))(22 23 ))))(75 (42 (58 59 ))))))(72 73 ))(12 (10 11 )))(62 (5 ((16 ((57 (46 ((61 (60 (30 (32 (29 31 )))))(52 53 ))))(70 71 )))(43 (19 20 ))))))))))));
tree 22 = [&U](0 (1 ((2 76 )(18 (50 ((((64 (63 (((26 ((34 ((((51 (66 ((55 (((3 4 )(((33 35 )(40 47 ))(65 67 )))(28 36 )))(37 48 ))))(69 (9 (7 8 ))))(38 54 ))(49 (44 ((45 ((6 21 )(15 17 )))(27 74 ))))))(68 (77 (13 39 )))))(25 ((24 (14 56 ))(22 23 ))))(75 (42 (58 59 ))))))(72 73 ))(12 (10 11 )))(41 (62 (5 ((16 ((57 (46 ((61 (60 (30 (32 (29 31 )))))(52 53 ))))(70 71 )))(43 (19 20 ))))))))))));
tree 23 = [&U](0 (1 ((2 76 )(18 (50 (41 ((((64 (63 (((26 ((34 ((((51 (66 ((55 (((3 4 )(((33 35 )(40 47 ))(65 67 )))(28 36 )))(37 48 ))))(69 (9 (7 8 ))))(38 54 ))(49 (44 ((45 ((6 21 )(15 17 )))(27 74 ))))))(68 (77 (13 39 )))))(25 ((24 (14 56 ))(22 23 ))))(75 (42 (58 59 ))))))(72 73 ))(12 (10 11 )))(62 (5 ((16 ((57 (46 (53 (52 ((30 (32 (29 31 )))(60 61 ))))))(70 71 )))(43 (19 20 ))))))))))));
tree 24 = [&U](0 (1 ((2 76 )(18 (50 (41 ((((64 (63 (((26 ((34 ((((51 (66 ((55 (((3 4 )(((33 35 )(40 47 ))(65 67 )))(28 36 )))(37 48 ))))(69 (9 (7 8 ))))(38 54 ))(49 (44 ((45 ((6 21 )(15 17 )))(27 74 ))))))(68 (77 (13 39 )))))(25 ((24 (14 56 ))(22 23 ))))(75 (42 (58 59 ))))))(72 73 ))(12 (10 11 )))(62 (5 ((16 ((57 (46 ((61 (60 (30 (31 (29 32 )))))(52 53 ))))(70 71 )))(43 (19 20 ))))))))))));
tree 25 = [&U](0 (1 ((2 76 )(18 (50 (41 ((((64 (63 (((26 ((34 ((((51 (66 (48 (55 (((3 4 )(((33 35 )(40 47 ))(65 67 )))(28 36 ))))))(69 (9 (7 8 ))))(38 54 ))(49 (44 ((45 ((6 21 )(15 17 )))(27 74 ))))))(68 (37 (77 (13 39 ))))))(25 ((24 (14 56 ))(22 23 ))))(75 (42 (58 59 ))))))(72 73 ))(12 (10 11 )))(62 (5 ((16 ((57 (46 ((61 (60 (30 (32 (29 31 )))))(52 53 ))))(70 71 )))(43 (19 20 ))))))))))));
tree 26 = [&U](0 (1 ((2 76 )(18 (50 (41 ((((64 (63 (((26 ((34 ((((51 (66 (48 (55 (((3 4 )(((33 35 )(40 47 ))(65 67 )))(28 36 ))))))(69 (9 (7 8 ))))(38 54 ))(49 (44 ((45 ((6 21 )(15 17 )))(27 74 ))))))(68 (77 (37 (13 39 ))))))(25 ((24 (14 56 ))(22 23 ))))(75 (42 (58 59 ))))))(72 73 ))(12 (10 11 )))(62 (5 ((16 ((57 (46 ((61 (60 (30 (32 (29 31 )))))(52 53 ))))(70 71 )))(43 (19 20 ))))))))))));
tree 27 = [&U](0 (1 ((2 76 )(18 (50 (41 ((((64 (63 (((26 ((34 ((((51 (66 (48 (55 (((3 4 )(((33 35 )(40 47 ))(65 67 )))(28 36 ))))))(69 (9 (7 8 ))))(38 54 ))(49 (44 ((45 ((6 21 )(15 17 )))(27 74 ))))))(68 (77 (13 (37 39 ))))))(25 ((24 (14 56 ))(22 23 ))))(75 (42 (58 59 ))))))(72 73 ))(12 (10 11 )))(62 (5 ((16 ((57 (46 ((61 (60 (30 (32 (29 31 )))))(52 53 ))))(70 71 )))(43 (19 20 ))))))))))));
tree 28 = [&U](0 (1 ((2 76 )(18 (50 ((((64 (63 (((26 ((34 ((((51 (66 ((55 (((3 4 )(((33 35 )(40 47 ))(65 67 )))(28 36 )))(37 48 ))))(69 (9 (7 8 ))))(38 54 ))(49 (44 ((45 ((6 21 )(15 17 )))(27 74 ))))))(68 (77 (13 39 )))))(25 ((24 (14 56 ))(22 23 ))))(75 (42 (58 59 ))))))(72 73 ))(12 (10 11 )))(41 (62 (5 ((16 ((57 (46 ((61 (60 (30 (31 (29 32 )))))(52 53 ))))(70 71 )))(43 (19 20 ))))))))))));
tree 29 = [&U](0 (1 ((2 76 )(18 (50 ((((64 (63 (((26 ((34 ((((51 (66 (48 (55 (((3 4 )(((33 35 )(40 47 ))(65 67 )))(28 36 ))))))(69 (9 (7 8 ))))(38 54 ))(49 (44 ((45 ((6 21 )(15 17 )))(27 74 ))))))(68 (37 (77 (13 39 ))))))(25 ((24 (14 56 ))(22 23 ))))(75 (42 (58 59 ))))))(72 73 ))(12 (10 11 )))(41 (62 (5 ((16 ((57 (46 ((61 (60 (30 (32 (29 31 )))))(52 53 ))))(70 71 )))(43 (19 20 ))))))))))));
tree 30 = [&U](0 (1 ((2 76 )(18 (50 ((((64 (63 (((26 ((34 ((((51 (66 (48 (55 (((3 4 )(((33 35 )(40 47 ))(65 67 )))(28 36 ))))))(69 (9 (7 8 ))))(38 54 ))(49 (44 ((45 ((6 21 )(15 17 )))(27 74 ))))))(68 (77 (37 (13 39 ))))))(25 ((24 (14 56 ))(22 23 ))))(75 (42 (58 59 ))))))(72 73 ))(12 (10 11 )))(41 (62 (5 ((16 ((57 (46 ((61 (60 (30 (32 (29 31 )))))(52 53 ))))(70 71 )))(43 (19 20 ))))))))))));
tree 31 = [&U](0 (1 ((2 76 )(18 (50 ((((64 (63 (((26 ((34 ((((51 (66 ((36 (28 (65 (67 ((55 (3 4 ))((33 35 )(40 47 )))))))(37 48 ))))(69 (9 (7 8 ))))(38 54 ))(49 (44 ((45 ((6 21 )(15 17 )))(27 74 ))))))(68 (77 (13 39 )))))(25 ((24 (14 56 ))(22 23 ))))(75 (42 (58 59 ))))))(72 73 ))(12 (10 11 )))(41 (62 (5 ((16 ((57 (46 (((30 (32 (29 31 )))(60 61 ))(52 53 ))))(70 71 )))(43 (19 20 ))))))))))));
tree 32 = [&U](0 (1 ((2 76 )(18 (50 ((((64 (63 (((26 ((34 ((((51 (66 ((36 (28 (65 (67 ((55 (3 4 ))((33 35 )(40 47 )))))))(37 48 ))))(69 (9 (7 8 ))))(38 54 ))(49 (44 ((45 ((6 21 )(15 17 )))(27 74 ))))))(68 (77 (13 39 )))))(25 ((24 (14 56 ))(22 23 ))))(75 (42 (58 59 ))))))(72 73 ))(12 (10 11 )))(41 (62 (5 ((16 ((57 (46 ((61 (60 (30 (32 (29 31 )))))(52 53 ))))(70 71 )))(43 (19 20 ))))))))))));
tree 33 = [&U](0 (1 ((2 76 )(18 (50 ((((64 (63 (((26 ((34 ((((51 (66 ((36 (28 (65 (67 ((55 (3 4 ))((33 35 )(40 47 )))))))(37 48 ))))(69 (9 (7 8 ))))(38 54 ))(49 (44 ((45 ((6 21 )(15 17 )))(27 74 ))))))(68 (77 (13 39 )))))(25 ((24 (14 56 ))(22 23 ))))(75 (42 (58 59 ))))))(72 73 ))(12 (10 11 )))(41 (62 (5 ((16 ((57 (46 (53 (52 ((30 (32 (29 31 )))(60 61 ))))))(70 71 )))(43 (19 20 ))))))))))));
tree 34 = [&U](0 (1 ((2 76 )(18 (50 ((((64 (63 (((26 ((34 ((((51 (66 (48 (36 (28 (65 (67 ((55 (3 4 ))((33 35 )(40 47 ))))))))))(69 (9 (7 8 ))))(38 54 ))(49 (44 ((45 ((6 21 )(15 17 )))(27 74 ))))))(68 (37 (77 (13 39 ))))))(25 ((24 (14 56 ))(22 23 ))))(75 (42 (58 59 ))))))(72 73 ))(12 (10 11 )))(41 (62 (5 ((16 ((57 (46 (((30 (32 (29 31 )))(60 61 ))(52 53 ))))(70 71 )))(43 (19 20 ))))))))))));
tree 35 = [&U](0 (1 ((2 76 )(18 (50 ((((64 (63 (((26 ((34 ((((51 (66 (48 (36 (28 (65 (67 ((55 (3 4 ))((33 35 )(40 47 ))))))))))(69 (9 (7 8 ))))(38 54 ))(49 (44 ((45 ((6 21 )(15 17 )))(27 74 ))))))(68 (77 (37 (13 39 ))))))(25 ((24 (14 56 ))(22 23 ))))(75 (42 (58 59 ))))))(72 73 ))(12 (10 11 )))(41 (62 (5 ((16 ((57 (46 (((30 (32 (29 31 )))(60 61 ))(52 53 ))))(70 71 )))(43 (19 20 ))))))))))));
tree 36 = [&U](0 (1 ((2 76 )(18 (50 ((((64 (63 (((26 ((34 ((((51 (66 (48 (36 (28 (65 (67 ((55 (3 4 ))((33 35 )(40 47 ))))))))))(69 (9 (7 8 ))))(38 54 ))(49 (44 ((45 ((6 21 )(15 17 )))(27 74 ))))))(68 (77 (13 (37 39 ))))))(25 ((24 (14 56 ))(22 23 ))))(75 (42 (58 59 ))))))(72 73 ))(12 (10 11 )))(41 (62 (5 ((16 ((57 (46 (((30 (32 (29 31 )))(60 61 ))(52 53 ))))(70 71 )))(43 (19 20 ))))))))))));
tree 37 = [&U](0 (1 ((2 76 )(18 (50 (41 ((((64 (63 (((26 ((34 ((((51 (66 ((36 (28 (65 (67 ((55 (3 4 ))((33 35 )(40 47 )))))))(37 48 ))))(69 (9 (7 8 ))))(38 54 ))(49 (44 ((45 ((6 21 )(15 17 )))(27 74 ))))))(68 (77 (13 39 )))))(25 ((24 (14 56 ))(22 23 ))))(75 (42 (58 59 ))))))(72 73 ))(12 (10 11 )))(62 (5 ((16 ((57 (46 (((30 (32 (29 31 )))(60 61 ))(52 53 ))))(70 71 )))(43 (19 20 ))))))))))));
tree 38 = [&U](0 (1 ((2 76 )(18 (50 ((((64 (63 (((26 ((34 ((((51 (66 ((36 (28 (65 (67 ((55 (3 4 ))(40 (35 (33 47 ))))))))(37 48 ))))(69 (9 (7 8 ))))(38 54 ))(49 (44 ((45 ((6 21 )(15 17 )))(27 74 ))))))(68 (77 (13 39 )))))(25 ((24 (14 56 ))(22 23 ))))(75 (42 (58 59 ))))))(72 73 ))(12 (10 11 )))(41 (62 (5 ((16 ((57 (46 (((30 (32 (29 31 )))(60 61 ))(52 53 ))))(70 71 )))(43 (19 20 ))))))))))));
tree 39 = [&U](0 (1 ((2 76 )(18 (50 ((((64 (63 (((26 ((34 ((((51 (66 ((36 (28 (65 (67 ((55 (3 4 ))((33 35 )(40 47 )))))))(37 48 ))))(69 (9 (7 8 ))))(38 54 ))(49 (44 ((45 ((6 21 )(15 17 )))(27 74 ))))))(68 (77 (13 39 )))))(25 ((24 (14 56 ))(22 23 ))))(75 (42 (58 59 ))))))(72 73 ))(12 (10 11 )))(41 (62 (5 ((16 ((57 (46 ((61 (60 (30 (31 (29 32 )))))(52 53 ))))(70 71 )))(43 (19 20 ))))))))))));
tree 40 = [&U](0 (1 ((2 76 )(18 (50 ((((64 (63 (((26 ((34 ((((51 (66 (((65 (67 ((55 (3 4 ))((33 35 )(40 47 )))))(28 36 ))(37 48 ))))(69 (9 (7 8 ))))(38 54 ))(49 (44 ((45 ((6 21 )(15 17 )))(27 74 ))))))(68 (77 (13 39 )))))(25 ((24 (14 56 ))(22 23 ))))(75 (42 (58 59 ))))))(72 73 ))(12 (10 11 )))(41 (62 (5 ((16 ((57 (46 ((61 (60 (30 (32 (29 31 )))))(52 53 ))))(70 71 )))(43 (19 20 ))))))))))));
tree 41 = [&U](0 (1 ((2 76 )(18 (50 (41 ((((64 (63 (((26 ((34 ((((51 (66 ((36 (28 (65 (67 ((55 (3 4 ))((33 35 )(40 47 )))))))(37 48 ))))(69 (9 (7 8 ))))(38 54 ))(49 (44 ((45 ((6 21 )(15 17 )))(27 74 ))))))(68 (77 (13 39 )))))(25 ((24 (14 56 ))(22 23 ))))(75 (42 (58 59 ))))))(72 73 ))(12 (10 11 )))(62 (5 ((16 ((57 (46 ((61 (60 (30 (32 (29 31 )))))(52 53 ))))(70 71 )))(43 (19 20 ))))))))))));
tree 42 = [&U](0 (1 ((2 76 )(18 (50 (41 ((((64 (63 (((26 ((34 ((((51 (66 ((36 (28 (65 (67 ((55 (3 4 ))((33 35 )(40 47 )))))))(37 48 ))))(69 (9 (7 8 ))))(38 54 ))(49 (44 ((45 ((6 21 )(15 17 )))(27 74 ))))))(68 (77 (13 39 )))))(25 ((24 (14 56 ))(22 23 ))))(75 (42 (58 59 ))))))(72 73 ))(12 (10 11 )))(62 (5 ((16 ((57 (46 (53 (52 ((30 (32 (29 31 )))(60 61 ))))))(70 71 )))(43 (19 20 ))))))))))));
tree 43 = [&U](0 (1 ((2 76 )(18 (50 (41 ((((64 (63 (((26 ((34 ((((51 (66 ((36 (28 (65 (67 ((55 (3 4 ))((33 35 )(40 47 )))))))(37 48 ))))(69 (9 (7 8 ))))(38 54 ))(49 (44 ((45 ((6 21 )(15 17 )))(27 74 ))))))(68 (77 (13 39 )))))(25 ((24 (14 56 ))(22 23 ))))(75 (42 (58 59 ))))))(72 73 ))(12 (10 11 )))(62 (5 ((16 ((57 (46 ((61 (60 (30 (31 (29 32 )))))(52 53 ))))(70 71 )))(43 (19 20 ))))))))))));
tree 44 = [&U](0 (1 ((2 76 )(18 (50 (41 ((((64 (63 (((26 ((34 ((((51 (66 (((65 (67 ((55 (3 4 ))((33 35 )(40 47 )))))(28 36 ))(37 48 ))))(69 (9 (7 8 ))))(38 54 ))(49 (44 ((45 ((6 21 )(15 17 )))(27 74 ))))))(68 (77 (13 39 )))))(25 ((24 (14 56 ))(22 23 ))))(75 (42 (58 59 ))))))(72 73 ))(12 (10 11 )))(62 (5 ((16 ((57 (46 ((61 (60 (30 (32 (29 31 )))))(52 53 ))))(70 71 )))(43 (19 20 ))))))))))));
tree 45 = [&U](0 (1 ((2 76 )(18 (50 (41 ((((64 (63 (((26 ((34 ((((51 (66 (48 (36 (28 (65 (67 ((55 (3 4 ))((33 35 )(40 47 ))))))))))(69 (9 (7 8 ))))(38 54 ))(49 (44 ((45 ((6 21 )(15 17 )))(27 74 ))))))(68 (37 (77 (13 39 ))))))(25 ((24 (14 56 ))(22 23 ))))(75 (42 (58 59 ))))))(72 73 ))(12 (10 11 )))(62 (5 ((16 ((57 (46 ((61 (60 (30 (32 (29 31 )))))(52 53 ))))(70 71 )))(43 (19 20 ))))))))))));
tree 46 = [&U](0 (1 ((2 76 )(18 (50 (41 ((((64 (63 (((26 ((34 ((((51 (66 (48 (36 (28 (65 (67 ((55 (3 4 ))((33 35 )(40 47 ))))))))))(69 (9 (7 8 ))))(38 54 ))(49 (44 ((45 ((6 21 )(15 17 )))(27 74 ))))))(68 (77 (37 (13 39 ))))))(25 ((24 (14 56 ))(22 23 ))))(75 (42 (58 59 ))))))(72 73 ))(12 (10 11 )))(62 (5 ((16 ((57 (46 ((61 (60 (30 (32 (29 31 )))))(52 53 ))))(70 71 )))(43 (19 20 ))))))))))));
tree 47 = [&U](0 (1 ((2 76 )(18 (50 (41 ((((64 (63 (((26 ((34 ((((51 (66 (48 (36 (28 (65 (67 ((55 (3 4 ))((33 35 )(40 47 ))))))))))(69 (9 (7 8 ))))(38 54 ))(49 (44 ((45 ((6 21 )(15 17 )))(27 74 ))))))(68 (77 (13 (37 39 ))))))(25 ((24 (14 56 ))(22 23 ))))(75 (42 (58 59 ))))))(72 73 ))(12 (10 11 )))(62 (5 ((16 ((57 (46 ((61 (60 (30 (32 (29 31 )))))(52 53 ))))(70 71 )))(43 (19 20 ))))))))))));
tree 48 = [&U](0 (1 ((2 76 )(18 (50 (41 ((((64 (63 (((26 ((34 ((((51 (66 ((36 (28 (65 (67 ((55 (3 4 ))(40 (35 (33 47 ))))))))(37 48 ))))(69 (9 (7 8 ))))(38 54 ))(49 (44 ((45 ((6 21 )(15 17 )))(27 74 ))))))(68 (77 (13 39 )))))(25 ((24 (14 56 ))(22 23 ))))(75 (42 (58 59 ))))))(72 73 ))(12 (10 11 )))(62 (5 ((16 ((57 (46 ((61 (60 (30 (32 (29 31 )))))(52 53 ))))(70 71 )))(43 (19 20 ))))))))))));
tree 49 = [&U](0 (1 ((2 76 )(18 (50 (41 ((((64 (63 (((26 ((34 ((((51 (66 (((65 (67 ((55 (3 4 ))((33 35 )(40 47 )))))(28 36 ))(37 48 ))))(69 (9 (7 8 ))))(38 54 ))(49 (44 ((45 ((6 21 )(15 17 )))(27 74 ))))))(68 (77 (13 39 )))))(25 ((24 (14 56 ))(22 23 ))))(75 (42 (58 59 ))))))(72 73 ))(12 (10 11 )))(62 (5 ((16 ((57 (46 (53 (52 ((30 (32 (29 31 )))(60 61 ))))))(70 71 )))(43 (19 20 ))))))))))));
tree 50 = [&U](0 (1 ((2 76 )(18 (50 (41 ((((64 (63 (((26 ((34 ((((51 (66 (48 (36 (28 (65 (67 ((55 (3 4 ))((33 35 )(40 47 ))))))))))(69 (9 (7 8 ))))(38 54 ))(49 (44 ((45 ((6 21 )(15 17 )))(27 74 ))))))(68 (37 (77 (13 39 ))))))(25 ((24 (14 56 ))(22 23 ))))(75 (42 (58 59 ))))))(72 73 ))(12 (10 11 )))(62 (5 ((16 ((57 (46 (53 (52 ((30 (32 (29 31 )))(60 61 ))))))(70 71 )))(43 (19 20 ))))))))))));
tree 51 = [&U](0 (1 ((2 76 )(18 (50 ((((64 (63 (((26 ((34 ((((51 (66 ((55 (((3 4 )(((33 35 )(40 47 ))(65 67 )))(28 36 )))(37 48 ))))(69 (9 (7 8 ))))(38 54 ))(49 (44 ((45 ((6 21 )(15 17 )))(27 74 ))))))(68 (77 (13 39 )))))(25 ((24 (14 56 ))(22 23 ))))(75 (42 (58 59 ))))))(72 73 ))(12 (10 11 )))(41 (62 (5 ((16 ((57 (46 (53 (52 ((30 (32 (29 31 )))(60 61 ))))))(70 71 )))(43 (19 20 ))))))))))));
tree 52 = [&U](0 (1 ((2 76 )(18 (50 ((((64 (63 (((26 ((34 ((((51 (66 ((55 (((3 4 )(((33 35 )(40 47 ))(65 67 )))(28 36 )))(37 48 ))))(69 (9 (7 8 ))))(38 54 ))(49 (44 ((45 ((6 21 )(15 17 )))(27 74 ))))))(68 (77 (13 39 )))))(25 ((24 (14 56 ))(22 23 ))))(75 (42 (58 59 ))))))(72 73 ))(12 (10 11 )))(41 (62 (5 ((16 ((57 (46 (((30 (32 (29 31 )))(60 61 ))(52 53 ))))(70 71 )))(43 (19 20 ))))))))))));
tree 53 = [&U](0 (1 ((2 76 )(18 (50 ((((64 (63 (((26 ((34 ((((51 (66 (48 (55 (((3 4 )(((33 35 )(40 47 ))(65 67 )))(28 36 ))))))(69 (9 (7 8 ))))(38 54 ))(49 (44 ((45 ((6 21 )(15 17 )))(27 74 ))))))(68 (37 (77 (13 39 ))))))(25 ((24 (14 56 ))(22 23 ))))(75 (42 (58 59 ))))))(72 73 ))(12 (10 11 )))(41 (62 (5 ((16 ((57 (46 (53 (52 ((30 (32 (29 31 )))(60 61 ))))))(70 71 )))(43 (19 20 ))))))))))));
tree 54 = [&U](0 (1 ((2 76 )(18 (50 ((((64 (63 (((26 ((34 ((((51 (66 (48 (55 (((3 4 )(((33 35 )(40 47 ))(65 67 )))(28 36 ))))))(69 (9 (7 8 ))))(38 54 ))(49 (44 ((45 ((6 21 )(15 17 )))(27 74 ))))))(68 (77 (37 (13 39 ))))))(25 ((24 (14 56 ))(22 23 ))))(75 (42 (58 59 ))))))(72 73 ))(12 (10 11 )))(41 (62 (5 ((16 ((57 (46 (53 (52 ((30 (32 (29 31 )))(60 61 ))))))(70 71 )))(43 (19 20 ))))))))))));
tree 55 = [&U](0 (1 ((2 76 )(18 (50 ((((64 (63 (((26 ((34 ((((51 (66 (48 (55 (((3 4 )(((33 35 )(40 47 ))(65 67 )))(28 36 ))))))(69 (9 (7 8 ))))(38 54 ))(49 (44 ((45 ((6 21 )(15 17 )))(27 74 ))))))(68 (77 (13 (37 39 ))))))(25 ((24 (14 56 ))(22 23 ))))(75 (42 (58 59 ))))))(72 73 ))(12 (10 11 )))(41 (62 (5 ((16 ((57 (46 (53 (52 ((30 (32 (29 31 )))(60 61 ))))))(70 71 )))(43 (19 20 ))))))))))));
tree 56 = [&U](0 (1 ((2 76 )(18 (50 ((((64 (63 (((26 ((34 ((((51 (66 ((55 (((3 4 )((40 (35 (33 47 )))(65 67 )))(28 36 )))(37 48 ))))(69 (9 (7 8 ))))(38 54 ))(49 (44 ((45 ((6 21 )(15 17 )))(27 74 ))))))(68 (77 (13 39 )))))(25 ((24 (14 56 ))(22 23 ))))(75 (42 (58 59 ))))))(72 73 ))(12 (10 11 )))(41 (62 (5 ((16 ((57 (46 (53 (52 ((30 (32 (29 31 )))(60 61 ))))))(70 71 )))(43 (19 20 ))))))))))));
tree 57 = [&U](0 (1 ((2 76 )(18 (50 ((((64 (63 (((26 ((34 ((((51 (66 (48 (55 (((3 4 )(((33 35 )(40 47 ))(65 67 )))(28 36 ))))))(69 (9 (7 8 ))))(38 54 ))(49 (44 ((45 ((6 21 )(15 17 )))(27 74 ))))))(68 (37 (77 (13 39 ))))))(25 ((24 (14 56 ))(22 23 ))))(75 (42 (58 59 ))))))(72 73 ))(12 (10 11 )))(41 (62 (5 ((16 ((57 (46 (((30 (32 (29 31 )))(60 61 ))(52 53 ))))(70 71 )))(43 (19 20 ))))))))))));
tree 58 = [&U](0 (1 ((2 76 )(18 (50 ((((64 (63 (((26 ((34 ((((51 (66 (48 (55 (((3 4 )(((33 35 )(40 47 ))(65 67 )))(28 36 ))))))(69 (9 (7 8 ))))(38 54 ))(49 (44 ((45 ((6 21 )(15 17 )))(27 74 ))))))(68 (77 (37 (13 39 ))))))(25 ((24 (14 56 ))(22 23 ))))(75 (42 (58 59 ))))))(72 73 ))(12 (10 11 )))(41 (62 (5 ((16 ((57 (46 (((30 (32 (29 31 )))(60 61 ))(52 53 ))))(70 71 )))(43 (19 20 ))))))))))));
tree 59 = [&U](0 (1 ((2 76 )(18 (50 ((((64 (63 (((26 ((34 ((((51 (66 (48 (55 (((3 4 )(((33 35 )(40 47 ))(65 67 )))(28 36 ))))))(69 (9 (7 8 ))))(38 54 ))(49 (44 ((45 ((6 21 )(15 17 )))(27 74 ))))))(68 (77 (13 (37 39 ))))))(25 ((24 (14 56 ))(22 23 ))))(75 (42 (58 59 ))))))(72 73 ))(12 (10 11 )))(41 (62 (5 ((16 ((57 (46 (((30 (32 (29 31 )))(60 61 ))(52 53 ))))(70 71 )))(43 (19 20 ))))))))))));
tree 60 = [&U](0 (1 ((2 76 )(18 (50 (41 ((((64 (63 (((26 ((34 ((((51 (66 (48 (55 (((3 4 )(((33 35 )(40 47 ))(65 67 )))(28 36 ))))))(69 (9 (7 8 ))))(38 54 ))(49 (44 ((45 ((6 21 )(15 17 )))(27 74 ))))))(68 (37 (77 (13 39 ))))))(25 ((24 (14 56 ))(22 23 ))))(75 (42 (58 59 ))))))(72 73 ))(12 (10 11 )))(62 (5 ((16 ((57 (46 (53 (52 ((30 (32 (29 31 )))(60 61 ))))))(70 71 )))(43 (19 20 ))))))))))));
tree 61 = [&U](0 (1 ((2 76 )(18 (50 ((((64 (63 (((26 ((34 ((((51 (66 ((55 (((3 4 )((40 (35 (33 47 )))(65 67 )))(28 36 )))(37 48 ))))(69 (9 (7 8 ))))(38 54 ))(49 (44 ((45 ((6 21 )(15 17 )))(27 74 ))))))(68 (77 (13 39 )))))(25 ((24 (14 56 ))(22 23 ))))(75 (42 (58 59 ))))))(72 73 ))(12 (10 11 )))(41 (62 (5 ((16 ((57 (46 ((61 (60 (30 (32 (29 31 )))))(52 53 ))))(70 71 )))(43 (19 20 ))))))))))));
tree 62 = [&U](0 (1 ((2 76 )(18 (50 ((((64 (63 (((26 ((34 ((((51 (66 ((55 (((3 4 )((40 (35 (33 47 )))(65 67 )))(28 36 )))(37 48 ))))(69 (9 (7 8 ))))(38 54 ))(49 (44 ((45 ((6 21 )(15 17 )))(27 74 ))))))(68 (77 (13 39 )))))(25 ((24 (14 56 ))(22 23 ))))(75 (42 (58 59 ))))))(72 73 ))(12 (10 11 )))(41 (62 (5 ((16 ((57 (46 ((61 (60 (30 (31 (29 32 )))))(52 53 ))))(70 71 )))(43 (19 20 ))))))))))));
tree 63 = [&U](0 (1 ((2 76 )(18 (50 ((((64 (63 (((26 ((34 ((((51 (66 (48 (55 (((3 4 )((40 (35 (33 47 )))(65 67 )))(28 36 ))))))(69 (9 (7 8 ))))(38 54 ))(49 (44 ((45 ((6 21 )(15 17 )))(27 74 ))))))(68 (37 (77 (13 39 ))))))(25 ((24 (14 56 ))(22 23 ))))(75 (42 (58 59 ))))))(72 73 ))(12 (10 11 )))(41 (62 (5 ((16 ((57 (46 ((61 (60 (30 (32 (29 31 )))))(52 53 ))))(70 71 )))(43 (19 20 ))))))))))));
tree 64 = [&U](0 (1 ((2 76 )(18 (50 ((((64 (63 (((26 ((34 ((((51 (66 (48 (55 (((3 4 )((40 (35 (33 47 )))(65 67 )))(28 36 ))))))(69 (9 (7 8 ))))(38 54 ))(49 (44 ((45 ((6 21 )(15 17 )))(27 74 ))))))(68 (77 (37 (13 39 ))))))(25 ((24 (14 56 ))(22 23 ))))(75 (42 (58 59 ))))))(72 73 ))(12 (10 11 )))(41 (62 (5 ((16 ((57 (46 ((61 (60 (30 (32 (29 31 )))))(52 53 ))))(70 71 )))(43 (19 20 ))))))))))));
tree 65 = [&U](0 (1 ((2 76 )(18 (50 ((((64 (63 (((26 ((34 ((((51 (66 (48 (55 (((3 4 )((40 (35 (33 47 )))(65 67 )))(28 36 ))))))(69 (9 (7 8 ))))(38 54 ))(49 (44 ((45 ((6 21 )(15 17 )))(27 74 ))))))(68 (77 (13 (37 39 ))))))(25 ((24 (14 56 ))(22 23 ))))(75 (42 (58 59 ))))))(72 73 ))(12 (10 11 )))(41 (62 (5 ((16 ((57 (46 ((61 (60 (30 (32 (29 31 )))))(52 53 ))))(70 71 )))(43 (19 20 ))))))))))));
tree 66 = [&U](0 (1 ((2 76 )(18 (50 ((((64 (63 (((26 ((34 ((((51 (66 (48 (55 (((3 4 )((40 (35 (33 47 )))(65 67 )))(28 36 ))))))(69 (9 (7 8 ))))(38 54 ))(49 (44 ((45 ((6 21 )(15 17 )))(27 74 ))))))(68 (37 (77 (13 39 ))))))(25 ((24 (14 56 ))(22 23 ))))(75 (42 (58 59 ))))))(72 73 ))(12 (10 11 )))(41 (62 (5 ((16 ((57 (46 ((61 (60 (30 (31 (29 32 )))))(52 53 ))))(70 71 )))(43 (19 20 ))))))))))));
tree 67 = [&U](0 (1 ((2 76 )(18 (50 ((((64 (63 (((26 ((34 ((((51 (66 (48 (55 (((3 4 )((40 (35 (33 47 )))(65 67 )))(28 36 ))))))(69 (9 (7 8 ))))(38 54 ))(49 (44 ((45 ((6 21 )(15 17 )))(27 74 ))))))(68 (77 (37 (13 39 ))))))(25 ((24 (14 56 ))(22 23 ))))(75 (42 (58 59 ))))))(72 73 ))(12 (10 11 )))(41 (62 (5 ((16 ((57 (46 ((61 (60 (30 (31 (29 32 )))))(52 53 ))))(70 71 )))(43 (19 20 ))))))))))));
tree 68 = [&U](0 (1 ((2 76 )(18 (50 ((((64 (63 (((26 ((34 ((((51 (66 (48 (55 (((3 4 )((40 (35 (33 47 )))(65 67 )))(28 36 ))))))(69 (9 (7 8 ))))(38 54 ))(49 (44 ((45 ((6 21 )(15 17 )))(27 74 ))))))(68 (77 (13 (37 39 ))))))(25 ((24 (14 56 ))(22 23 ))))(75 (42 (58 59 ))))))(72 73 ))(12 (10 11 )))(41 (62 (5 ((16 ((57 (46 ((61 (60 (30 (31 (29 32 )))))(52 53 ))))(70 71 )))(43 (19 20 ))))))))))));
tree 69 = [&U](0 (1 ((2 76 )(18 (50 (41 ((((64 (63 (((26 ((34 ((((51 (66 ((55 (((3 4 )((40 (35 (33 47 )))(65 67 )))(28 36 )))(37 48 ))))(69 (9 (7 8 ))))(38 54 ))(49 (44 ((45 ((6 21 )(15 17 )))(27 74 ))))))(68 (77 (13 39 )))))(25 ((24 (14 56 ))(22 23 ))))(75 (42 (58 59 ))))))(72 73 ))(12 (10 11 )))(62 (5 ((16 ((57 (46 ((61 (60 (30 (31 (29 32 )))))(52 53 ))))(70 71 )))(43 (19 20 ))))))))))));
tree 70 = [&U](0 (1 ((2 76 )(18 (50 (41 ((((64 (63 (((26 ((34 ((((51 (66 (48 (55 (((3 4 )((40 (35 (33 47 )))(65 67 )))(28 36 ))))))(69 (9 (7 8 ))))(38 54 ))(49 (44 ((45 ((6 21 )(15 17 )))(27 74 ))))))(68 (37 (77 (13 39 ))))))(25 ((24 (14 56 ))(22 23 ))))(75 (42 (58 59 ))))))(72 73 ))(12 (10 11 )))(62 (5 ((16 ((57 (46 ((61 (60 (30 (32 (29 31 )))))(52 53 ))))(70 71 )))(43 (19 20 ))))))))))));
tree 71 = [&U](0 (1 ((2 76 )(18 (50 (41 ((((64 (63 (((26 ((34 ((((51 (66 ((55 ((65 (67 ((3 4 )((33 35 )(40 47 )))))(28 36 )))(37 48 ))))(69 (9 (7 8 ))))(38 54 ))(49 (44 ((45 ((6 21 )(15 17 )))(27 74 ))))))(68 (77 (13 39 )))))(25 ((24 (14 56 ))(22 23 ))))(75 (42 (58 59 ))))))(72 73 ))(12 (10 11 )))(62 (5 ((16 ((57 (46 ((61 (60 (30 (32 (29 31 )))))(52 53 ))))(70 71 )))(43 (19 20 ))))))))))));
tree 72 = [&U](0 (1 ((2 76 )(18 (50 (41 ((((64 (63 (((26 ((34 ((((51 (66 ((55 ((65 (67 ((3 4 )(40 (35 (33 47 ))))))(28 36 )))(37 48 ))))(69 (9 (7 8 ))))(38 54 ))(49 (44 ((45 ((6 21 )(15 17 )))(27 74 ))))))(68 (77 (13 39 )))))(25 ((24 (14 56 ))(22 23 ))))(75 (42 (58 59 ))))))(72 73 ))(12 (10 11 )))(62 (5 ((16 ((57 (46 ((61 (60 (30 (32 (29 31 )))))(52 53 ))))(70 71 )))(43 (19 20 ))))))))))));
tree 73 = [&U](0 (1 ((2 76 )(18 (50 (41 ((((64 (63 (((26 ((34 ((((51 (66 ((55 ((65 (67 ((3 4 )((33 35 )(40 47 )))))(28 36 )))(37 48 ))))(69 (9 (7 8 ))))(38 54 ))(49 (44 ((45 ((6 21 )(15 17 )))(27 74 ))))))(68 (77 (13 39 )))))(25 ((24 (14 56 ))(22 23 ))))(75 (42 (58 59 ))))))(72 73 ))(12 (10 11 )))(62 (5 ((16 ((57 (46 (53 (52 ((30 (32 (29 31 )))(60 61 ))))))(70 71 )))(43 (19 20 ))))))))))));
tree 74 = [&U](0 (1 ((2 76 )(18 (50 (41 ((((64 (63 (((26 ((34 ((((51 (66 ((55 ((65 (67 ((3 4 )((33 35 )(40 47 )))))(28 36 )))(37 48 ))))(69 (9 (7 8 ))))(38 54 ))(49 (44 ((45 ((6 21 )(15 17 )))(27 74 ))))))(68 (77 (13 39 )))))(25 ((24 (14 56 ))(22 23 ))))(75 (42 (58 59 ))))))(72 73 ))(12 (10 11 )))(62 (5 ((16 ((57 (46 ((61 (60 (30 (31 (29 32 )))))(52 53 ))))(70 71 )))(43 (19 20 ))))))))))));
tree 75 = [&U](0 (1 ((2 76 )(18 (50 (41 ((((64 (63 (((26 ((34 ((((51 (66 (48 (55 ((65 (67 ((3 4 )((33 35 )(40 47 )))))(28 36 ))))))(69 (9 (7 8 ))))(38 54 ))(49 (44 ((45 ((6 21 )(15 17 )))(27 74 ))))))(68 (37 (77 (13 39 ))))))(25 ((24 (14 56 ))(22 23 ))))(75 (42 (58 59 ))))))(72 73 ))(12 (10 11 )))(62 (5 ((16 ((57 (46 ((61 (60 (30 (32 (29 31 )))))(52 53 ))))(70 71 )))(43 (19 20 ))))))))))));
tree 76 = [&U](0 (1 ((2 76 )(18 (50 (41 ((((64 (63 (((26 ((34 ((((51 (66 (48 (55 ((65 (67 ((3 4 )((33 35 )(40 47 )))))(28 36 ))))))(69 (9 (7 8 ))))(38 54 ))(49 (44 ((45 ((6 21 )(15 17 )))(27 74 ))))))(68 (77 (37 (13 39 ))))))(25 ((24 (14 56 ))(22 23 ))))(75 (42 (58 59 ))))))(72 73 ))(12 (10 11 )))(62 (5 ((16 ((57 (46 ((61 (60 (30 (32 (29 31 )))))(52 53 ))))(70 71 )))(43 (19 20 ))))))))))));
tree 77 = [&U](0 (1 ((2 76 )(18 (50 (41 ((((64 (63 (((26 ((34 ((((51 (66 (48 (55 ((65 (67 ((3 4 )((33 35 )(40 47 )))))(28 36 ))))))(69 (9 (7 8 ))))(38 54 ))(49 (44 ((45 ((6 21 )(15 17 )))(27 74 ))))))(68 (77 (13 (37 39 ))))))(25 ((24 (14 56 ))(22 23 ))))(75 (42 (58 59 ))))))(72 73 ))(12 (10 11 )))(62 (5 ((16 ((57 (46 ((61 (60 (30 (32 (29 31 )))))(52 53 ))))(70 71 )))(43 (19 20 ))))))))))));
tree 78 = [&U](0 (1 ((2 76 )(18 (50 (41 ((((64 (63 (((26 ((34 ((((51 (66 ((55 ((65 (67 ((3 4 )(40 (35 (33 47 ))))))(28 36 )))(37 48 ))))(69 (9 (7 8 ))))(38 54 ))(49 (44 ((45 ((6 21 )(15 17 )))(27 74 ))))))(68 (77 (13 39 )))))(25 ((24 (14 56 ))(22 23 ))))(75 (42 (58 59 ))))))(72 73 ))(12 (10 11 )))(62 (5 ((16 ((57 (46 ((61 (60 (30 (31 (29 32 )))))(52 53 ))))(70 71 )))(43 (19 20 ))))))))))));
tree 79 = [&U](0 (1 ((2 76 )(18 (50 (41 ((((64 (63 (((26 ((34 ((((51 (66 (48 (55 ((65 (67 ((3 4 )(40 (35 (33 47 ))))))(28 36 ))))))(69 (9 (7 8 ))))(38 54 ))(49 (44 ((45 ((6 21 )(15 17 )))(27 74 ))))))(68 (37 (77 (13 39 ))))))(25 ((24 (14 56 ))(22 23 ))))(75 (42 (58 59 ))))))(72 73 ))(12 (10 11 )))(62 (5 ((16 ((57 (46 ((61 (60 (30 (32 (29 31 )))))(52 53 ))))(70 71 )))(43 (19 20 ))))))))))));
tree 80 = [&U](0 (1 ((2 76 )(18 (50 (41 ((((64 (63 (((26 ((34 ((((51 (66 (48 (55 ((65 (67 ((3 4 )(40 (35 (33 47 ))))))(28 36 ))))))(69 (9 (7 8 ))))(38 54 ))(49 (44 ((45 ((6 21 )(15 17 )))(27 74 ))))))(68 (77 (37 (13 39 ))))))(25 ((24 (14 56 ))(22 23 ))))(75 (42 (58 59 ))))))(72 73 ))(12 (10 11 )))(62 (5 ((16 ((57 (46 ((61 (60 (30 (32 (29 31 )))))(52 53 ))))(70 71 )))(43 (19 20 ))))))))))));
tree 81 = [&U](0 (1 ((2 76 )(18 (50 ((((64 (63 (((26 ((34 ((((51 (66 ((36 (28 (65 (67 ((55 (3 4 ))(40 (35 (33 47 ))))))))(37 48 ))))(69 (9 (7 8 ))))(38 54 ))(49 (44 ((45 ((6 21 )(15 17 )))(27 74 ))))))(68 (77 (13 39 )))))(25 ((24 (14 56 ))(22 23 ))))(75 (42 (58 59 ))))))(72 73 ))(12 (10 11 )))(41 (62 (5 ((16 ((57 (46 ((61 (60 (30 (32 (29 31 )))))(52 53 ))))(70 71 )))(43 (19 20 ))))))))))));
tree 82 = [&U](0 (1 ((2 76 )(18 (50 ((((64 (63 (((26 ((34 ((((51 (66 ((36 (28 (65 (67 ((55 (3 4 ))(40 (35 (33 47 ))))))))(37 48 ))))(69 (9 (7 8 ))))(38 54 ))(49 (44 ((45 ((6 21 )(15 17 )))(27 74 ))))))(68 (77 (13 39 )))))(25 ((24 (14 56 ))(22 23 ))))(75 (42 (58 59 ))))))(72 73 ))(12 (10 11 )))(41 (62 (5 ((16 ((57 (46 ((61 (60 (30 (31 (29 32 )))))(52 53 ))))(70 71 )))(43 (19 20 ))))))))))));
tree 83 = [&U](0 (1 ((2 76 )(18 (50 ((((64 (63 (((26 ((34 ((((51 (66 (((65 (67 ((55 (3 4 ))(40 (35 (33 47 ))))))(28 36 ))(37 48 ))))(69 (9 (7 8 ))))(38 54 ))(49 (44 ((45 ((6 21 )(15 17 )))(27 74 ))))))(68 (77 (13 39 )))))(25 ((24 (14 56 ))(22 23 ))))(75 (42 (58 59 ))))))(72 73 ))(12 (10 11 )))(41 (62 (5 ((16 ((57 (46 ((61 (60 (30 (32 (29 31 )))))(52 53 ))))(70 71 )))(43 (19 20 ))))))))))));
tree 84 = [&U](0 (1 ((2 76 )(18 (50 ((((64 (63 (((26 ((34 ((((51 (66 (48 (36 (28 (65 (67 ((55 (3 4 ))(40 (35 (33 47 )))))))))))(69 (9 (7 8 ))))(38 54 ))(49 (44 ((45 ((6 21 )(15 17 )))(27 74 ))))))(68 (37 (77 (13 39 ))))))(25 ((24 (14 56 ))(22 23 ))))(75 (42 (58 59 ))))))(72 73 ))(12 (10 11 )))(41 (62 (5 ((16 ((57 (46 ((61 (60 (30 (32 (29 31 )))))(52 53 ))))(70 71 )))(43 (19 20 ))))))))))));
tree 85 = [&U](0 (1 ((2 76 )(18 (50 ((((64 (63 (((26 ((34 ((((51 (66 (48 (36 (28 (65 (67 ((55 (3 4 ))(40 (35 (33 47 )))))))))))(69 (9 (7 8 ))))(38 54 ))(49 (44 ((45 ((6 21 )(15 17 )))(27 74 ))))))(68 (77 (37 (13 39 ))))))(25 ((24 (14 56 ))(22 23 ))))(75 (42 (58 59 ))))))(72 73 ))(12 (10 11 )))(41 (62 (5 ((16 ((57 (46 ((61 (60 (30 (32 (29 31 )))))(52 53 ))))(70 71 )))(43 (19 20 ))))))))))));
tree 86 = [&U](0 (1 ((2 76 )(18 (50 ((((64 (63 (((26 ((34 ((((51 (66 (48 (36 (28 (65 (67 ((55 (3 4 ))(40 (35 (33 47 )))))))))))(69 (9 (7 8 ))))(38 54 ))(49 (44 ((45 ((6 21 )(15 17 )))(27 74 ))))))(68 (77 (13 (37 39 ))))))(25 ((24 (14 56 ))(22 23 ))))(75 (42 (58 59 ))))))(72 73 ))(12 (10 11 )))(41 (62 (5 ((16 ((57 (46 ((61 (60 (30 (32 (29 31 )))))(52 53 ))))(70 71 )))(43 (19 20 ))))))))))));
tree 87 = [&U](0 (1 ((2 76 )(18 (50 ((((64 (63 (((26 ((34 ((((51 (66 ((36 (28 (65 (67 ((55 (3 4 ))(40 (35 (33 47 ))))))))(37 48 ))))(69 (9 (7 8 ))))(38 54 ))(49 (44 ((45 ((6 21 )(15 17 )))(27 74 ))))))(68 (77 (13 39 )))))(25 ((24 (14 56 ))(22 23 ))))(75 (42 (58 59 ))))))(72 73 ))(12 (10 11 )))(41 (62 (5 ((16 ((57 (46 (53 (52 ((30 (32 (29 31 )))(60 61 ))))))(70 71 )))(43 (19 20 ))))))))))));
tree 88 = [&U](0 (1 ((2 76 )(18 (50 ((((64 (63 (((26 ((34 ((((51 (66 (((65 (67 ((55 (3 4 ))(40 (35 (33 47 ))))))(28 36 ))(37 48 ))))(69 (9 (7 8 ))))(38 54 ))(49 (44 ((45 ((6 21 )(15 17 )))(27 74 ))))))(68 (77 (13 39 )))))(25 ((24 (14 56 ))(22 23 ))))(75 (42 (58 59 ))))))(72 73 ))(12 (10 11 )))(41 (62 (5 ((16 ((57 (46 ((61 (60 (30 (31 (29 32 )))))(52 53 ))))(70 71 )))(43 (19 20 ))))))))))));
tree 89 = [&U](0 (1 ((2 76 )(18 (50 ((((64 (63 (((26 ((34 ((((51 (66 (48 (36 (28 (65 (67 ((55 (3 4 ))(40 (35 (33 47 )))))))))))(69 (9 (7 8 ))))(38 54 ))(49 (44 ((45 ((6 21 )(15 17 )))(27 74 ))))))(68 (37 (77 (13 39 ))))))(25 ((24 (14 56 ))(22 23 ))))(75 (42 (58 59 ))))))(72 73 ))(12 (10 11 )))(41 (62 (5 ((16 ((57 (46 ((61 (60 (30 (31 (29 32 )))))(52 53 ))))(70 71 )))(43 (19 20 ))))))))))));
tree 90 = [&U](0 (1 ((2 76 )(18 (50 ((((64 (63 (((26 ((34 ((((51 (66 (48 (36 (28 (65 (67 ((55 (3 4 ))(40 (35 (33 47 )))))))))))(69 (9 (7 8 ))))(38 54 ))(49 (44 ((45 ((6 21 )(15 17 )))(27 74 ))))))(68 (77 (37 (13 39 ))))))(25 ((24 (14 56 ))(22 23 ))))(75 (42 (58 59 ))))))(72 73 ))(12 (10 11 )))(41 (62 (5 ((16 ((57 (46 ((61 (60 (30 (31 (29 32 )))))(52 53 ))))(70 71 )))(43 (19 20 ))))))))))));
END;
