# Supplementary material for: Hyainailourine and teratodontine cranial material from the late Eocene of Egypt and the application of parsimony and Bayesian methods to the phylogeny and biogeography of Hyaenodonta (Placentalia, Mammalia)
Source: PeerJ. 2016 Nov 10;4:e2639. doi: 10.7717/peerj.2639 (PMC5111901; doi:10.7717/peerj.2639)
Supplement: Supplemental Information 12 [file peerj-04-2639-s012.tre]

#NEXUS
[written Sun Sep 18 18:38:50 EDT 2016 by Mesquite  version 3.10 (build 765) at Matthews-MacBook-Pro-3.local/127.0.0.1]
BEGIN TREES;
	Title 'Trees from "Akh and Brych MrBayes Ord 8_22.nex.con.tre"';
	ID 01573f72f79b1;
	LINK Taxa = Taxa;
	TRANSLATE
[0] 		n0 Eomaia,
[1] 		n1 Maelestes_gobiensis,
[2] 		n2 Altacreodus,
[3] 		n3 Akhnatenavus_leptognathus,
[4] 		n4 Akhnatenavus_nefertiticyon,
[5] 		n5 Allopterodon_torvidus,
[6] 		n6 Anasinopa_leakeyi,
[7] 		n7 Apterodon_gaudryi,
[8] 		n8 Apterodon_langebadrae,
[9] 		n9 Apterodon_macrognathus,
[10] 		n10 Arfia_gingerichi,
[11] 		n11 Arfia_shoshoniensis,
[12] 		n12 Arfia_opisthotoma,
[13] 		n13 Boualitomus,
[14] 		n14 Boritia_duffaudi,
[15] 		n15 Brychotherium_ephalmos,
[16] 		n16 Cynohyaenodon,
[17] 		n17 Dissopsalis_pyroclasticus,
[18] 		n18 Eoproviverra,
[19] 		n19 Eurotherium_matthesi,
[20] 		n20 Eurotherium_theriodis,
[21] 		n21 Furodon,
[22] 		n22 Galecyon_chronius,
[23] 		n23 Galecyon_mordax,
[24] 		n24 Galecyon_morloi,
[25] 		n25 Galecyon_peregrinus,
[26] 		n26 Gazinocyon_vulpeculus,
[27] 		n27 Glibzegdouia,
[28] 		n28 Hemipsalodon,
[29] 		n29 Hyaenodon_horridus,
[30] 		n30 Hyaenodon_ErgiliynDzo,
[31] 		n31 Hyaenodon_minor,
[32] 		n32 Hyaenodon_neimongoliensis,
[33] 		n33 Hyainailouros_sulzeri,
[34] 		n34 Indohyaenodon,
[35] 		n35 Isohyaenodon_pilgrimi,
[36] 		n36 Kerberos,
[37] 		n37 Koholia,
[38] 		n38 Kyawdawia,
[39] 		n39 Lahimia,
[40] 		n40 Leakitherium_hiwegi,
[41] 		n41 Lesmesodon,
[42] 		n42 Limnocyon_verus,
[43] 		n43 Leonhardtina_gracilis,
[44] 		n44 Masrasector_aegypticum,
[45] 		n45 Masrasector_ligabuei,
[46] 		n46 Matthodon_tritens,
[47] 		n47 Megistotherium,
[48] 		n48 Metapterodon,
[49] 		n49 Metasinopa_osborni,
[50] 		n50 Morlodon,
[51] 		n51 Orienspterodon_dahkoensis,
[52] 		n52 Oxyaenoides_bicuspidens,
[53] 		n53 Oxyaenoides_lindgreni,
[54] 		n54 Paratritemnodon,
[55] 		n55 Paroxyaena_sp,
[56] 		n56 Parvagula_palulae,
[57] 		n57 Preregidens_langebadrae,
[58] 		n58 Prolimnocyon_atavus,
[59] 		n59 Prolimnocyon_chowi,
[60] 		n60 Propterodon_tongi,
[61] 		n61 Propterodon_morrisi,
[62] 		n62 Proviverra,
[63] 		n63 Prototomus_minimus,
[64] 		n64 Prototomus_phobos,
[65] 		n65 Pterodon_africanus,
[66] 		n66 Pterodon_dasyuroides,
[67] 		n67 Pterodon_phiomensis,
[68] 		n68 Pyrocyon_strenuus,
[69] 		n69 Quasiapterodon,
[70] 		n70 Quercytherium_simplicidens,
[71] 		n71 Quercytherium_tenebrosum,
[72] 		n72 Sinopa_grangeri,
[73] 		n73 Sinopa_jilinia,
[74] 		n74 Teratodon,
[75] 		n75 Thinocyon,
[76] 		n76 Tinerhodon,
[77] 		n77 Tritemnodon_agilis;
	TREE con_all_compat = (n0:0.11114,n1:0.078561,((n2:0.071903,n76:0.166863):0.128672,((((((((((((((((((((((((n3:0.120132,n4:0.049945):0.137,(n28:0.173923,n65:0.080875):0.065232):0.05138,(((n33:0.157017,n35:0.150148):0.087141,(n40:0.117008,n47:0.046288):0.052806):0.132759,(n55:0.280687,n67:0.087472):0.065536):0.042533):0.052965,n36:0.128551):0.10312,(n37:0.129394,n48:0.286045):0.242315):0.07533,n66:0.022876):0.21206,n51:0.093754):0.259958,(((n7:0.099447,n8:0.055919):0.076382,n9:0.158741):0.163082,n69:0.174297):0.084091):0.168238,((((n6:0.085409,n21:0.401412):0.108523,(n15:0.219138,n17:0.392748):0.095157):0.096971,((n27:0.156409,n74:0.067065):0.160486,(n44:0.114249,n45:0.054086):0.084895):0.112773):0.221009,n49:0.085816):0.052359):0.163645,n54:0.083257):0.117596,n38:0.143273):0.148088,n34:0.172301):0.126818,n77:0.218033):0.180375,((n13:0.068534,n39:0.19078):0.325563,n57:0.327702):0.150774):0.145015,(n26:0.295339,n68:0.223957):0.060661):0.06522,(n14:0.259128,(((n22:0.113656,n23:0.094238):0.057255,n25:0.099176):0.063898,n24:0.079009):0.1426):0.138766):0.124733,(((n42:0.06233,(n58:0.04731,n59:0.034524):0.123351):0.080127,n75:0.061113):0.191975,(n63:0.07313,(n64:0.219783,(n72:0.166983,n73:0.071046):0.130407):0.107314):0.126664):0.095606):0.129904,n56:0.141312):0.152536,(n5:0.096728,((n16:0.204969,(n70:0.054862,n71:0.212201):0.295168):0.072167,(((n19:0.0233,n20:0.093919):0.177961,(((((((n29:0.053356,n31:0.058849):0.044718,n32:0.077657):0.053668,n30:0.071258):0.236308,n60:0.081958):0.11466,n61:0.134283):0.306018,(n52:0.060925,n53:0.154636):0.199089):0.296471,n46:0.18112):0.332246):0.135098,n43:0.078662):0.136973):0.094338):0.095897):0.111764,((n10:0.121907,n11:0.023805):0.068419,n12:0.030028):0.322244):0.111847,n62:0.128466):0.11867,n41:0.073218):0.083556,n50:0.111559):0.121435,n18:0.137774):0.204277):0.103238);

END;


begin figtree;
	set appearance.backgroundColorAttribute = " Default ";
	set appearance.backgroundColour = #ffffff;
	set appearance.branchColorAttribute = " User selection ";
	set appearance.branchColorGradient = false;
	set appearance.branchLineWidth = 1.0;
	set appearance.branchMinLineWidth = 0.0;
	set appearance.branchWidthAttribute = " Fixed ";
	set appearance.foregroundColour = #000000;
	set appearance.hilightingGradient = false;
	set appearance.selectionColour = #2d3680;
	set branchLabels.colorAttribute = " User selection ";
	set branchLabels.displayAttribute = " Branch times ";
	set branchLabels.fontName = " sansserif ";
	set branchLabels.fontSize = 8;
	set branchLabels.fontStyle = 0;
	set branchLabels.isShown = false;
	set branchLabels.significantDigits = 4;
	set layout.expansion = 0;
	set layout.layoutType = " RECTILINEAR ";
	set layout.zoom = 0;
	set legend.attribute = null;
	set legend.fontSize = 10.0;
	set legend.isShown = false;
	set legend.significantDigits = 4;
	set nodeBars.barWidth = 4.0;
	set nodeBars.displayAttribute = null;
	set nodeBars.isShown = false;
	set nodeLabels.colorAttribute = " User selection ";
	set nodeLabels.displayAttribute = " Node ages ";
	set nodeLabels.fontName = " sansserif ";
	set nodeLabels.fontSize = 8;
	set nodeLabels.fontStyle = 0;
	set nodeLabels.isShown = false;
	set nodeLabels.significantDigits = 4;
	set nodeShape.colourAttribute = null;
	set nodeShape.isShown = false;
	set nodeShape.minSize = 10.0;
	set nodeShape.scaleType = Width;
	set nodeShape.shapeType = Circle;
	set nodeShape.size = 4.0;
	set nodeShape.sizeAttribute = null;
	set polarLayout.alignTipLabels = false;
	set polarLayout.angularRange = 0;
	set polarLayout.rootAngle = 0;
	set polarLayout.rootLength = 100;
	set polarLayout.showRoot = true;
	set radialLayout.spread = 0.0;
	set rectilinearLayout.alignTipLabels = false;
	set rectilinearLayout.curvature = 0;
	set rectilinearLayout.rootLength = 100;
	set scale.offsetAge = 0.0;
	set scale.rootAge = 1.0;
	set scale.scaleFactor = 1.0;
	set scale.scaleRoot = false;
	set scaleAxis.automaticScale = true;
	set scaleAxis.fontSize = 8.0;
	set scaleAxis.isShown = false;
	set scaleAxis.lineWidth = 1.0;
	set scaleAxis.majorTicks = 1.0;
	set scaleAxis.origin = 0.0;
	set scaleAxis.reverseAxis = false;
	set scaleAxis.showGrid = true;
	set scaleBar.automaticScale = true;
	set scaleBar.fontSize = 10.0;
	set scaleBar.isShown = true;
	set scaleBar.lineWidth = 1.0;
	set scaleBar.scaleRange = 0.0;
	set tipLabels.colorAttribute = " User selection ";
	set tipLabels.displayAttribute = " Names ";
	set tipLabels.fontName = " sansserif ";
	set tipLabels.fontSize = 8;
	set tipLabels.fontStyle = 0;
	set tipLabels.isShown = true;
	set tipLabels.significantDigits = 4;
	set trees.order = false;
	set trees.orderType = " increasing ";
	set trees.rooting = false;
	set trees.rootingType = " User Selection ";
	set trees.transform = false;
	set trees.transformType = " cladogram ";

END;
